# Supplementary material for: False–positive phenomenon in microbubble testing: unveiling the underlying mechanism
Source: Eur Heart J Imaging Methods Pract. 2025 May 28;3(1):qyaf056. doi: 10.1093/ehjimp/qyaf056 (PMC12116881; doi:10.1093/ehjimp/qyaf056)
Supplement: qyaf056_Supplementary_Data [file qyaf056_supplementary_data.zip]

Archive with 3 entries (3 files):
- Video S1.mpeg
- Video S2.mpeg
- Video S3.mpeg
